# Supplementary material for: Lactylation of SLC26A3 in the acidic tumor microenvironment promotes malignant progression of colorectal carcinoma
Source: Cell Death Dis. 2026 Jan 30;17(1):164. doi: 10.1038/s41419-026-08422-9 (PMC12877128; doi:10.1038/s41419-026-08422-9)
Supplement: Supplementary file 4 — Original data [file 41419_2026_8422_MOESM4_ESM.xlsx]

## Sheet: figs1.B
NCM460			HIEC-6			SW620			SW480			CC			DLD1			HCT15			HCT116			HCT8			RKO
1.05072	1.17893	0.807283	1.37985	1.09496	1.11854	0.152487	0.12237	0.192844	0.43607	0.465009	0.504243	0.197475	0.179583	0.191362	0.669647	0.462088	0.599876	0.441446	0.555797	0.654298	0.474453	0.529078	0.512886	0.443598	0.672118	0.521388	0.703917	0.713196	0.796919

## Sheet: figs1.C
figs1.C
	pH 7.4			pH 6.8
CC	1.17391	0.810054	1.0516	0.36065	0.448701	0.309293
HCT116	0.94	1.048	1.016	0.719	0.578992	0.630411
DLD1	1.1049	0.961943	0.940869	0.21284	0.229219	0.293745
HCT8	0.9553	0.967893	1.08152	0.586059	0.865353	0.715383
fig4.B
	Non-CSC			CSC
CC	1.12532	0.898304	0.98924	0.277281	0.286246	0.277185
HCT8	1.12532	0.898304	0.98924	0.455964	0.467489	0.465033
DLD1	0.994164	1.00098	1.00488	0.324639	0.324923	0.354714
HCT116	1.00568	1.00995	0.984559	0.405547	0.405903	0.443119
fig6.E
	NC			shSLC26A3 1#			shSLC26A3 2#
ZO-1	1.10382	0.917381	0.987537	0.422059	0.408015	0.562376	0.492521	0.510822	0.585794
Occludin	1.00796	1.01279	0.979571	0.532455	0.441526	0.46626	0.26998	0.431311	0.315896
Claudin1	0.919866	1.17478	0.925377	0.295609	0.358995	0.248343	0.366774	0.338629	0.271802
Ecadherin	1.13583	1.23424	0.713322	0.269568	0.279025	0.308751	0.290751	0.299771	0.294247
fig6.G
	OE NC			OE SLC26A3
CD44	16.1713	21.6861	20.7661	4.84094	3.39403	3.01406
CD133	8.07151	7.88191	6.51389	4.15106	2.00618	2.56447
Ecadherin	3.8899	4.15308	5.11635	0.911272	1.40472	1.02496
Occludin	16.1713	21.6861	20.7661	8.0266	9.73731	4.99938
fig6.H
hours	shNC			shSLC26A3
0	1.03863	1.06771	0.90175	1.0128	0.934187	1.05692
4	0.921359	0.572276	0.670317	0.472065	0.36357	0.534075
8	0.53967	0.556009	0.542185	0.256314	0.248211	0.297691
12	0.379076	0.36103	0.38757	0.183511	0.155535	0.126948
hours	shNC			shSLC26A3
0	1.02969	1.05003	0.924897	0.984933	0.994112	1.02131
4	0.48446	0.725139	0.497797	0.508019	0.49648	0.596741
8	0.542722	0.420391	0.412286	0.225944	0.238953	0.321778
12	0.383445	0.215023	0.221155	0.0511713	0.0606154	0.0597063
fig6.I
hours	shNC			shHuR
0	1.01042	0.948874	1.04302	0.985573	0.968844	1.04727
4	0.83215	0.516372	0.849441	0.681616	0.586178	0.473454
8	0.650606	0.539583	0.539124	0.375989	0.343427	0.337381
12	0.363898	0.367582	0.518211	0.194546	0.20027	0.196817
hours	shNC			shHuR
0	0.992721	0.966465	1.00525	0.986935	0.994018	1.01934
4	0.872028	0.895583	0.867505	0.733853	0.724236	0.83398
8	0.563187	0.607538	0.875556	0.485253	0.554212	0.503673
12	0.478139	0.435635	0.768191	0.350972	0.35328	0.3386
fig6.M
	OENC			OESLC26A3
Ecadherin	23.4721	22.4103	18.3399	3.53823	3.51087	2.91616
CD44	15.3745	17.6196	20.6443	19.9394	14.7188	19.2332
Occludin	47.383	50.5937	60.9683	1.75928	2.19305	2.14342
CD133	5.32922	4.89587	3.81284	7.27193	4.55775	6.26868
fig6.N
hours	shNC			shSLC26A3
0	1.023	1.107	0.883	0.939	1.018	1.046
4	0.462	0.439	0.466	0.67	0.642	0.466
8	0.276	0.172	0.19	0.264	0.203	0.398
12	0.041	0.038	0.036	0.258	0.276	0.288
hours	shNC			shSLC26A3
0	1.09103	0.939982	0.975092	1.04299	0.986631	0.971774
4	0.702965	0.544934	0.560215	0.674102	0.700683	0.870833
8	0.343305	0.487973	0.287951	0.491153	0.544374	0.601781
12	0.228581	0.16943	0.197312	0.355206	0.429023	0.340988
fig6.O
hours	shNC			shSLC26A3
0	0.959545	1.00836	1.03352	1.00816	1.0006	0.991313
4	0.861192	0.824775	0.45689	0.503518	0.314289	0.561424
8	0.578534	0.470459	0.472373	0.193044	0.266603	0.164029
12	0.253431	0.367889	0.357056	0.0893056	0.0849979	0.0592626
hours	shNC			shSLC26A3
0	1.17736	1.16614	0.728348	1.14756	1.04314	0.835377
4	0.624984	0.713167	0.825178	0.662777	0.621574	0.596954
8	0.583874	0.426801	0.368315	0.340443	0.146085	0.332427
12	0.175457	0.198769	0.159126	0.0273613	0.0329585	0.048249
figs6.J
hours	shNC			shCUGBP1
0	1.16069	0.910904	0.945826	0.980982	1.02701	0.992578
4	0.784096	0.740951	0.7748	0.742937	0.85044	0.773597
8	0.474928	0.478122	0.44348	0.448092	0.563821	0.586811
12	0.318081	0.381034	0.380646	0.322579	0.426706	0.345697
hours	shNC			shCUGBP1
0	0.891108	1.18579	0.946371	0.993026	1.02628	0.981233
4	0.826252	0.889121	0.826228	0.83146	0.82002	0.776145
8	0.669032	0.641622	0.681575	0.529293	0.468709	0.535785
12	0.462746	0.460487	0.443276	0.479621	0.452548	0.496975
figs6.K
hours	shNC			shCUGBP1
0	1.16719	0.981568	0.872849	1.06899	1.08139	0.971663
4	0.753161	0.774625	0.767644	0.914089	0.854234	0.837041
8	0.605907	0.620963	0.62849	0.740556	0.777377	0.725791
12	0.425161	0.414943	0.429442	0.589157	0.565324	0.59915
hours	shNC			shCUGBP1
0	0.903813	1.09519	1.01026	1.06899	0.981385	0.971663
4	0.828343	0.850449	0.813287	0.914089	0.854234	0.837041
8	0.534966	0.663721	0.652546	0.740556	0.777377	0.695791
12	0.403474	0.457245	0.449677	0.589157	0.565324	0.59915

## Sheet: fig4.B
	Non-CSC			CSC
CC	1.12532	0.898304	0.98924	0.277281	0.286246	0.277185
HCT8	1.12532	0.898304	0.98924	0.455964	0.467489	0.465033
DLD1	0.994164	1.00098	1.00488	0.324639	0.324923	0.354714
HCT116	1.00568	1.00995	0.984559	0.405547	0.405903	0.443119

## Sheet: fig6.E
	NC			shSLC26A3 1#			shSLC26A3 2#
ZO-1	1.10382	0.917381	0.987537	0.422059	0.408015	0.562376	0.492521	0.510822	0.585794
Occludin	1.00796	1.01279	0.979571	0.532455	0.441526	0.46626	0.26998	0.431311	0.315896
Claudin1	0.919866	1.17478	0.925377	0.295609	0.358995	0.248343	0.366774	0.338629	0.271802
Ecadherin	1.13583	1.23424	0.713322	0.269568	0.279025	0.308751	0.290751	0.299771	0.294247

## Sheet: fig6.G
	OE NC			OE SLC26A3
CD44	16.1713	21.6861	20.7661	4.84094	3.39403	3.01406
CD133	8.07151	7.88191	6.51389	4.15106	2.00618	2.56447
Ecadherin	3.8899	4.15308	5.11635	0.911272	1.40472	1.02496
Occludin	16.1713	21.6861	20.7661	8.0266	9.73731	4.99938

## Sheet: fig6.H
hours	shNC			shSLC26A3
0	1.03863	1.06771	0.90175	1.0128	0.934187	1.05692
4	0.921359	0.572276	0.670317	0.472065	0.36357	0.534075
8	0.53967	0.556009	0.542185	0.256314	0.248211	0.297691
12	0.379076	0.36103	0.38757	0.183511	0.155535	0.126948
hours	shNC			shSLC26A3
0	1.02969	1.05003	0.924897	0.984933	0.994112	1.02131
4	0.48446	0.725139	0.497797	0.508019	0.49648	0.596741
8	0.542722	0.420391	0.412286	0.225944	0.238953	0.321778
12	0.383445	0.215023	0.221155	0.0511713	0.0606154	0.0597063

## Sheet: fig6.I
hours	shNC			shHuR
0	1.01042	0.948874	1.04302	0.985573	0.968844	1.04727
4	0.83215	0.516372	0.849441	0.681616	0.586178	0.473454
8	0.650606	0.539583	0.539124	0.375989	0.343427	0.337381
12	0.363898	0.367582	0.518211	0.194546	0.20027	0.196817
hours	shNC			shHuR
0	0.992721	0.966465	1.00525	0.986935	0.994018	1.01934
4	0.872028	0.895583	0.867505	0.733853	0.724236	0.83398
8	0.563187	0.607538	0.875556	0.485253	0.554212	0.503673
12	0.478139	0.435635	0.768191	0.350972	0.35328	0.3386

## Sheet: fig6.M
	OENC			OESLC26A3
Ecadherin	23.4721	22.4103	18.3399	3.53823	3.51087	2.91616
CD44	15.3745	17.6196	20.6443	19.9394	14.7188	19.2332
Occludin	47.383	50.5937	60.9683	1.75928	2.19305	2.14342
CD133	5.32922	4.89587	3.81284	7.27193	4.55775	6.26868

## Sheet: fig6.N
hours	shNC			shSLC26A3
0	1.023	1.107	0.883	0.939	1.018	1.046
4	0.462	0.439	0.466	0.67	0.642	0.466
8	0.276	0.172	0.19	0.264	0.203	0.398
12	0.041	0.038	0.036	0.258	0.276	0.288
hours	shNC			shSLC26A3
0	1.09103	0.939982	0.975092	1.04299	0.986631	0.971774
4	0.702965	0.544934	0.560215	0.674102	0.700683	0.870833
8	0.343305	0.487973	0.287951	0.491153	0.544374	0.601781
12	0.228581	0.16943	0.197312	0.355206	0.429023	0.340988

## Sheet: fig6.O
hours	shNC			shSLC26A3
0	0.959545	1.00836	1.03352	1.00816	1.0006	0.991313
4	0.861192	0.824775	0.45689	0.503518	0.314289	0.561424
8	0.578534	0.470459	0.472373	0.193044	0.266603	0.164029
12	0.253431	0.367889	0.357056	0.0893056	0.0849979	0.0592626
hours	shNC			shSLC26A3
0	1.17736	1.16614	0.728348	1.14756	1.04314	0.835377
4	0.624984	0.713167	0.825178	0.662777	0.621574	0.596954
8	0.583874	0.426801	0.368315	0.340443	0.146085	0.332427
12	0.175457	0.198769	0.159126	0.0273613	0.0329585	0.048249

[truncated: 2 more sheets: figs6.J, figs6.K]
